# Supplementary material for: Endurance versus resistance training in treatment of cardiovascular risk factors: A randomized cross-over trial
Source: PLoS One. 2022 Sep 6;17(9):e0274082. doi: 10.1371/journal.pone.0274082 (PMC9447867; doi:10.1371/journal.pone.0274082)
Supplement: S1 Data — (XLSX) [file pone.0274082.s003.xlsx]

## Sheet: Sheet1
Participant ID	male	resfirst	ht_median	age	SBP_w0	SBP_w12	SBP_w24	SBP_w36	DBP_w0	DBP_w12	DBP_w24	DBP_w36	MAP_w0	MAP_w12	MAP_w24	MAP_w36	Wt_0	Wt_12	Wt_24	Wt_36	BMI_0	BMI_12	BMI_24	BMI_36	waistg_0	waistg_12	waistg_24	waistg_36	hipg_0	hipg_12	hipg_24	hipg_36	WHR_0	WHR_12	WHR_24	WHR_36	Cholesterol_w0	Cholesterol_w12	Cholesterol_w24	Cholesterol_w36	Triglyceride_w0	Triglyceride_w12	Triglyceride_w24	Triglyceride_w36	LDL_w0	LDL_w12	LDL_w24	LDL_w36	HDL_w0
1	0	1	164.15	26	116	112.333	111.333	110.333	71.6667	67.6667	67.3333	64.3333	88.6667	85.3333	83.6667	81.3333	49.45	49.65	49	50.45	18.352	18.4263	18.185	18.7232	63	63.8	63.4	64.5	93.1	92.2	92.9	94.3	0.676692	0.691974	0.682454	0.683987	4.3	4.4	4.2	4.4	0.8	1	0.5	0.8	2.3	2.3	2.3	2.5	1.6
2	0	1	163	26	111	117.333	110	104.667	65	68.6667	64	58.6667	81	88.3333	81	75.6667	49.3	49	49.6	50.15	18.5555	18.4425	18.6684	18.8754	60.5	60.8		60.5	91.7	99.6		91.3	0.65976	0.610442		0.662651	3.9	4.7	4.1	5	1.4	1.4	1.5	1.2	1.6	2.4	1.8	2.7	1.7
3	0	1	171.35	38	100	102.333	104.667	102.333	58.3333	56.6667	57.6667	55.6667	73.6667	74.6667	77	74	56.9	57.8	54.8	57.5	19.3796	19.6861	18.6643	19.5839	72.8	73.7		71.3	95.5	98.6		94.5	0.762304	0.747465		0.754497	4.6	3.8	4.3	4	1	1	0.9	0.9	2.5	1.8	2.5	2.1	1.6
4	0	1	175.1	38	108	108.333	104.667	104.333	57	62.6667	60.3333	57.3333	75	80.6667	76.3333	74	63.95	63.7	63.9	63.6	20.8578	20.7762	20.8415	20.7436	73.6	73.3	72.8	72.3	101.5	98.9	103.4	98.2	0.725123	0.741153	0.704062	0.736253	4.5	4.6	3.8	3.4	0.9	0.8	0.6	0.7	2.6	2.6	2	1.9	1.5
5	0	1	167	25	113.333	116.667	119.333	115	66	67.6667	71.3333	67.6667	84	84.6667	88.6667	84.3333	69.3	69.9	68.45	67.3	24.8485	25.0636	24.5437	24.1314	73.5	74.2	74.3	72.8	107.8	102.1	105	104.6	0.681818	0.726738	0.707619	0.695985	3.5	3.7	3.9	3.8	0.6	0.8	0.7	0.8	2.1	2	2.4	2.1	1.1
6	0	1	164.15	25	114.333	112.667	112.333	109	68.6667	65	63.3333	58	84.6667	84	81	77	66	66.1	66.3	65.05	24.4941	24.5313	24.6055	24.1416	70.27	72.8	72.5	70.4	107.6	103.5	108.5	101.4	0.653067	0.703382	0.668203	0.69428	3.4	3.8	3.7	3.5	0.6	0.7	0.8	0.6	1.9	2.3	2.2	2	1.2
7	1	1	170.9	20	116	118	112.667	105.667	66	68	69	63.6667	84	86.6667	85.3333	79.3333	68.9	69.7	68.6	67.75	23.5904	23.8643	23.4877	23.1966	78.4	78.2	77.1	75.1	103.5	101.4	99	99.1	0.757488	0.771203	0.778788	0.75782	4.7	5	5.3	5.3	0.7	1	0.8	0.7	3.1	3.1	3.3	3.5	1.3
8	1	1	174.95	20	121	120.333	111	117.333	65.6667	66.3333	62	65.3333	87	86.6667	80.3333	86.3333	55.5	54.5	54.1	54.3	18.1328	17.8061	17.6754	17.7407	69.4	66.5	65.5	65.1	89.2	88.5	87.5	87.5	0.778027	0.751412	0.748571	0.744	3.6	4.1	3.7	3.4	0.8	0.8	0.6	0.5	1.8	2.3	2.1	1.7	1.4
9	0	1	173.7	28	104.333	103.667	102.333	98	60.3333	65	62.6667	56	76.6667	78.6667	76.6667	71.3333	63.3	63.8	61.35	60.7	20.9799	21.1457	20.3336	20.1182	72	69.7	70.5	67	98.7	99.6	100.4	98.3	0.729483	0.699799	0.702191	0.681587	5.4	5	4.9	5	1.3	0.7	1.2	0.9	3.3	3.2	2.9	2.9	1.5
10	0	1	164.85	28	107	112.333	104.667	106	65.3333	75.6667	65.6667	67.6667	81	89.6667	80.3333	81.6667	59.65	60.75	61	60.9	21.9499	22.3547	22.4467	22.4099	70.1		69.9	69	99.7		101.9	101.5	0.703109		0.685967	0.679803	5	4.8	4.4		1	1.4	1		2.2	2	2.1		2.3
11	0	1	161.1	27	116.5	113.667	112.333	109.667	69.5	69	71.3333	65	87	85.3333	86.6667	82	57.35	57.4	56.7	57.85	22.0975	22.1167	21.847	22.2901	66.9	67.1	66.3	66.2	103.2	99.5	97.8	100.5	0.648256	0.674372	0.677914	0.658706	6	5.6	6.6	5.3	1.3	1	1.4	1	3	2.8	4	2.8	2.4
12	0	1	164.35	27	107.333	100.333	103	98	57.6667	58.3333	59.3333	55	76.3333	74	76	70.3333	55.4	55.05	55.6	56	20.5102	20.3806	20.5843	20.7324	65	63.1	64.2	63.9	97.4	93.4	95.4	95.1	0.667351	0.675589	0.672956	0.671924	4.8	4.4	5.1	5	0.6	0.7	0.7	0.6	2.7	2.2	2.7	2.8	1.8
13	0	1	163.1	24	107.333	104.667	106	103	71.3333	70	69.6667	66.6667	84.6667	82	82.3333	79.3333	73.55	71.75	73	74.85	27.6487	26.9721	27.4419	28.1374	84.2	82.1	83.9	84.9	104.2	105.9	104.3	104.3	0.808061	0.77526	0.80441	0.813998	5.7	5	4.9	4.7	2.2	1.2	1.2	1.2	3.2	3.1	2.9	2.9	1.5
14	0	1	165.25	24	106.333	107.667	106	109.333	58.6667	61.3333	58.3333	63.3333	76	78.3333	76.3333	80.6667	65.6	67.3	68.35	70.4	24.0226	24.6452	25.0297	25.7804	75.5	75.6	76.5	79.8	99.8	100.1	100.8	101.4	0.756513	0.755245	0.758929	0.786982	4.7	4.9	4	4.3	0.8	0.9	0.6	0.8	2.9	3	2.4	2.7	1.4
15	1	1	184.85	40	134.333	126	122	133.333	81	77.6667	73.3333	80.3333	103	97.3333	92.6667	102	102.5	103.25	102	102.79	29.9975	30.217	29.8512	30.0824	104.1	102.2	101.4	101.4	113.6	116.8	113.2	111.1	0.916373	0.875	0.89576	0.912691	4.3	5	4.5	4.4	0.8	1.7	0.9	1.7	2.8	3.1	3	2.5	1.1
16	1	1	185.25	40	140.667	136.667	137	142.333	93.6667	84.6667	86.6667	83.6667	112.333	104.667	106	106.667	104.8	108	108.45	105.35	30.5383	31.4708	31.6019	30.6986	105.4	108.7	110.1	104.5	117.4	117	116	112.3	0.897785	0.92906	0.949138	0.930543	5.3	6.6		5.9	1.4	2.3		1.4	3.7	4.2		3.9	1
17	0	1	164.95	24	100	100	99	103.333	57.6667	63.6667	62.3333	69	73.6667	77	75.6667	81.3333	53.45	53	52.5	51	19.6446	19.4792	19.2954	18.7441	66.1	62.1	62.2	62.9	95.1	91.4	89.8	86.2	0.695058	0.679431	0.69265	0.729698	5.1	4.5	3.7	4.2	2.6	2.1	0.8	1	2.6	2.1	1.9	2.1	1.3
18	0	1	167.3	24	98.6667	100	103	98.6667	54	57.3333	57.6667	58	71.3333	73.6667	74.3333	74	53.3	53.9	52.35	52.55	19.043	19.2574	18.7036	18.775	61.1	63.4	63.2	63	92.2	90.9	91.1	91.1	0.66269	0.69747	0.693743	0.691548		4.4	4	4.4		0.6	0.6	0.3		2.7	2.2	2.7
19	0	1	175.25	27	114	111.667	110	113.333	63.6667	63.3333	58.6667	66.6667	82.3333	82	78	85.3333	62.1	62.8	59.6	58.55	20.2197	20.4477	19.4057	19.0639	69.3	68.6	66.9	65.5	97.1	97.2	93.5	92.1	0.713697	0.705761	0.715508	0.711183	4.3	4.1	4	4.7	1	0.9	0.9	0.8	2.5	2.4	2.4	2.9	1.3
20	0	1	173.5	27	110	112.667	108.667	100.667	60.6667	64.3333	57.6667	56.3333	80.3333	82	77.6667	73	61.9	64.25	61.35	59.7	20.5632	21.3439	20.3805	19.8324	70.9	73	69.9	68.1	99.6	98.3	96.6	93.8	0.711847	0.742625	0.723602	0.726013	5.3	5.3	5.3	4.6	0.9	1.2	1.1	0.9	3.7	3.5	3.8	3.1	1.2
21	1	1	180.9	29	107.333	114.667	114.333	111.333	56.3333	58	59.3333	58.3333	75	79.6667	81.3333	78.6667	85.8	85.85	85.05	85.8	26.2186	26.2339	25.9895	26.2186	86.7	87.1	87.2	86.2	103.8	105.2	104.9	106.5	0.83526	0.827947	0.831268	0.80939	3.7	4	4.3	4.2	0.4	0.5	0.9	1.1	2.5	2.9	2.8	2.6	1
22	1	1	179	29	103.667	111.667	121.333	113.333	56	58	67.3333	60	74	78	88	81	81.4	80.9	78.5	80.05	25.4049	25.2489	24.4999	24.9836	82.5	81.2	79.1	82.3	103.7	102.5	101.2	109.1	0.795564	0.792195	0.781621	0.754354	3.5	3.7	4.3	4.2	0.6	0.5	0.7	0.6	2.2	2.5	2.8	2.8	1
23	1	1	182.65	31	100.333	102.333	104.333	96	58	58.6667	62.6667	56.3333	73.3333	74.6667	77.6667	72	75.3	78.65	78.6	77.9	22.5713	23.5754	23.5604	23.3506	76.6	77.8	79.5	77.4	96.5	99.9	99.8	99.6	0.793782	0.778779	0.796593	0.777108	4.4	4.4	4.5	3.5	0.6	0.6	0.8	0.5	2.7	2.6	2.5	2	1.4
24	1	1	186.25	31	109	110	107	114.667	61.3333	62.3333	69.3333	66	80	82	82.3333	83	92.2	88.35	87.05	86	26.579	25.4691	25.0944	24.7917	86.7	84.4	82.4	81	106	105	102.7	103.2	0.817925	0.80381	0.802337	0.784884	3.1	3.5	3.7	3.5	0.8	0.5	0.8	0.6	1.7	2	1.9	1.8	1
25	1	1	183.6	28	110	108.333	109.333	107.667	57.3333	62	59	56.3333	77.6667	78.6667	78	74.6667	92.45	96.7	96.25	94.7	27.4259	28.6867	28.5532	28.0934	91.2	93.8	92.8	91.1	110.4	112	112.2	111.7	0.826087	0.8375	0.827094	0.815577	2.9	4.3	3.3	4.2	0.7	1	0.6	0.8	1.6	2.5	1.8	2.5	1
26	1	1	183.85	28	106.667	110.333	107.333	123	60.3333	62.6667	61.3333	67.6667	78	80.6667	78.3333	88.3333	106.8	105	102.75	100.5	31.5969	31.0643	30.3987	29.733	102.8	99.8	100	95	114.4	115.3	113	113.3	0.898601	0.865568	0.884956	0.838482	4.1	4.4	4	3.2	0.8	0.4	1	0.3	2.3	2.6	1.9	1.7	1.4
27	1	1	180.45	19	110.667	117.667	122.333	124	54.6667	55.3333	59	57.6667	78.3333	79.6667	85	83.3333	70	71.55	68.7	71	21.4973	21.9733	21.0981	21.8044	75.5	80	76.4	80.9	93	96.5	92.9	97	0.811828	0.829016	0.82239	0.834021		3.5	3.4	3.6		1.1	0.5	0.8		1.9	2.2	2.1
28	1	1	179.45	19	106.667	108	117	113.667	54.3333	57	56	56	76	77	79.3333	79.6667	63.8	66.8	65.45	67.35	19.8122	20.7439	20.3246	20.9147	70.2	70.8	70.2	72	88.6	90.6	90.5	92	0.792325	0.781457	0.775691	0.782609	3.4	3.5	3.7	3.8	0.8	0.7	1.6	0.9	1.9	1.9	1.9	2.1	1.1
29	1	1	177.3	24	108.667	109.667	112		58.3333	58.3333	59		77.6667	78.3333	79		66.7	67.25	64.45	67.75	21.2182	21.3932	20.5024	21.5522	73.5	73	71.7	75	95.7	95	94.2	96.5	0.768025	0.768421	0.761146	0.777202	5.8	5.1	5.1	6	1.3	0.8	0.8	0.7	3.6	3	3.1	4.1	1.6
30	1	1	176.4	24	111.667	116	111.333	112	65	65.6667	63.6667	63.6667	82.6667	84.3333	81.3333	82.6667	65.25	67.35	65.55	65.3	20.9693	21.6441	21.0657	20.9853	72.2	73.6	71	73.2	93.4	95.1	94.6	96.5	0.773019	0.773922	0.750529	0.758549	4.8	4.7	5.1	4.3	0.7	1.1	1.1	0.6	3.2	2.9	2.9	2.8	1.3
31	0	1	169.2	20	101	108.667	109	110.667	56.3333	60	63.6667	58.6667	74.3333	78.6667	80.6667	78.6667	52.1	53.95	53.95	53.4	18.1986	18.8448	18.8448	18.6526	61.7	61.6	64.5	62.6	91.1	91.7	92	92.8	0.677278	0.671756	0.701087	0.674569	3.7	3.3	3.5	3.6	0.5	0.4	0.4	0.5	2	1.9	1.9	1.9	1.5
32	0	1	162.9	20	114.667	110.333	112.667	115	67.3333	61.6667	67.3333	58.3333	85.6667	80.3333	83.3333	80	44.6	45.95	45.6	48.45	16.8071	17.3158	17.1839	18.2579	58.9	61.3	61.5	63	83.5	85.8	85.6	88.5	0.705389	0.714452	0.718458	0.711864	4.1	3.6	4.3	4.4	0.6	0.6	0.6	0.8	2.3	1.9	2.5	2.4	1.5
33	0	1	173.4	26	103.333	110	109	103.333	58	59.3333	63	59.3333	75.3333	79	80.3333	76	70.9	72.65	73.75	75	23.5802	24.1623	24.5281	24.9438	71.8	74.5	74.5	74.7	99.6	98.6	101.1	103.6	0.720884	0.755578	0.736894	0.721042		4.9	4.7	4.4		0.8	1	0.7		2.7	2.6	2.4
34	0	1	169.8	26	110	115	112.667	112.333	56.3333	58.6667	59.3333	61.6667	77.3333	80.6667	79.6667	80.3333	65.6	65.45	67.65	62.85	22.7525	22.7004	23.4635	21.7987	68.6	68.2	71	66.2	96	95.3	98.2	93.3	0.714583	0.715635	0.723014	0.709539	4.4	4.3	4.6	4.9	0.6	0.6	0.6	0.5	2.7	2.5	2.7	3.1	1.4
35	0	0	168.7	23	116	124	116.667	121.333	58.6667	69.6667	66.6667	70.6667	81	91	86	90.6667	74.8	70.3	69.3	65.1	26.2828	24.7016	24.3502	22.8745	82.9	79.4	78.3	75.6	108.4	108.8	104.8	101.8	0.76476	0.729779	0.747137	0.742633	4.4	5	4.1	4.7	1.3	1.3	0.6	0.9	2	2.5	2.2	2.6	1.8
36	0	0	166.5	23	113.5	112.333		104.333	65	69.6667		59	83	86		76.3333	69.7	70.7	70.9	69.05	25.1423	25.503	25.5751	24.9078	79.4	79.8	80.4	78.1	105.2	108.1	104.5	103.9	0.754753	0.738205	0.769378	0.751684	5.2	4.8	4.4	4.4	1.1	0.7	0.7	0.6	3	3	2.5	2.5	1.7
37	0	0	165.4	23		112	112	109.333		54.3333	55.6667	53		78.6667	79.3333	77	91.3	88.4	86.8	87.7	33.3733	32.3133	31.7284	32.0574	91.5	91.1	90.1	91.4	117.5	119.1	117.8	116.8	0.778723	0.764903	0.764856	0.782534	4.3	4.3	3.9	4.6	1	1	1.1	1.4	2.2	2.2	2.1	2.3	1.6
38	0	0	165.55	23	123.333	110.333	117.667	112.667	62.3333	58.3333	57.3333	57.3333	86.6667	79.3333	81	81.3333	94.1	95	97.7	97.7	34.3345	34.6629	35.6481	35.6481	96	97.5	98.9	97.9	120.3	122.8	125.6	125.2	0.798005	0.793974	0.78742	0.781949	4	4.1	4.3	4.6	1.1	0.5	0.6	0.9	2	2.3	2.4	2.6	1.5
39	0	0	168.25	25	131.667	115.667	135	123	89	69.3333	81.6667	72.6667	106.333	87	102	91.6667	82	80.1	77.85	81.5	28.967	28.2958	27.501	28.7904	84.1	81.2	80.5	81.4	108.6	112.3	113.2	112.6	0.774401	0.723063	0.711131	0.722913	4.1	4.3	4.2	3.9	0.4	0.9	0.6	0.4	2.1	2.6	2.4	2.3	1.8
40	0	0	165.85	25	118.333	118	114.667	114	77.3333	69	75.6667	75.6667	92.6667	87.6667	90.6667	90	65.7	67.05	67.6	70.3	23.8855	24.3763	24.5763	25.5579	72.1	72.5	71.1	73.6	104.5	102.7	104.4	106.05	0.689952	0.70594	0.681034	0.694012	4.1	4	4.1	4.5	0.4	0.6	0.6	0.7	2.1	2.1	2.2	2.5	1.8
41	0	0	167.1	16	104.333	100.667	100.667	102.333	57.3333	51.6667	55	54.6667	76	72	73.6667	74.6667	57.35	54.6	54.1	55.4	20.5391	19.5542	19.3751	19.8407	72.6	69.1	69.5	68.9	92.5	91.1	89.1	90.6	0.784865	0.758507	0.780022	0.760486	3.1	3			0.6	0.8			1.5	1.3			1.3
42	0	0	166.7	16	110.667	101.333	102.333	107.333	58.3333	54.6667	54	55.6667	79	74.6667	73.6667	76.6667	55.1	55.55	54.85	56.75	19.8281	19.99	19.7381	20.4218	70.9	72.1	71.5	72.1	92.5	90.3	90.4	90	0.766486	0.79845	0.790929	0.801111	3.3				1.2				1.3				1.4
43	1	0	182.5	25	132.667				65				91.6667				82.1				24.65				80.3				105.1				0.764034
44	1	0	181.9	25	131.667				65				90.6667				86.05				26.0067				82.4				103.6				0.795367
45	1	0	175	19	131.333	128.667	132		62.6667	59.3333	62.3333		89.6667	87.6667	89.6667		74	73.9	76.55	79.7	24.1633	24.1306	24.9959	26.0245	79.9	81.3	82.9	84.1	100.6	98.6	100.5	103.7	0.794235	0.824544	0.824876	0.810993	3.8	4.3	4.1	4.8	1.6	1	2.4	1.9	2	2.7	2	2.8	1.1
46	1	0	175.55	19	133	117	121.333	126	71.6667	58	57.3333	58.3333	96	82	82.3333	83.3333	61.9	63.4	63.95	66.05	20.0858	20.5725	20.751	21.4324	69.9	70.3	72	72.8	90.8	91.2	91.4	93	0.769824	0.770833	0.787746	0.782796	3.1	3.7	4.1	4	0.6	1	1.1	1.2	1.6	2	2.3	3.3	1.2
47	0	0	168.3	17	112.667	116.667	110	112.333	59	60.6667	58	61.3333	79.3333	83	77	80.3333	54.9	56	56.25	56	19.3822	19.7706	19.8589	19.7706	65	64.5	64.8	63.6	95	93	90.9	91.1	0.684211	0.693548	0.712871	0.698134	4.6				0.6				2.6				1.7
48	0	0	169.3	17	109.667	108.667	109.333	100.333	63.6667	58.3333	59.6667	56	80.6667	78	77.6667	72.3333	52.75	56.25	55.05	53.6	18.4038	19.625	19.2063	18.7004	63.1	64.6	63.1	60.5	91.8	93.5	88.8	89	0.687364	0.690909	0.710586	0.679775	4.6	5.2			0.6	0.7			2.5	2.8			1.8
49	1	0	186.75	30	113		118		56.3333		57		80		81.3333		85.3	82.7	82.25	82.9	24.4584	23.7129	23.5838	23.7702	84.9	82.7	81.3	82.2	105.4	101.6	101.4	101.5	0.805503	0.813976	0.801775	0.809852	4.8	4	4.9	4.3	1.5	1.4	1.9	1.6	3	2.4	2.8	2.6	1.1
50	1	0	184.95	30	117.667		109.667		57		57.6667		82.3333		78		98.4	98	98	99.1	28.7665	28.6495	28.6495	28.9711	95.1	95.6	94.5	94.5	112.4	112.1	109.7	101.6	0.846085	0.85281	0.86144	0.930118	5.1	5.2	4.9	4.7	2	2	1.5	1.5	3.3	3.4	3.3	3	0.9
51	1	0	176.3	40	109	117.333	125.333		76.6667	78.6667	82.6667		88.3333	92.6667	99		86.4	88.6	89.6		27.7977	28.5055	28.8273		91.9	94.4	94.6		108.2	108.6	109.5		0.849353	0.869245	0.863927			5.9	6.1			1.3	1.2			4.1	4.3
52	1	0	174.95	40	116.667	118	111.667	119.667	75.6667	77.6667	75.6667	75	90.3333	92	88.3333	91.6667	80.6	84.35	85.65	85.1	26.3334	27.5586	27.9833	27.8036	90	91	93.5	92.6	101.8	104.1	106.1	104.7	0.884086	0.874159	0.881244	0.884432	5.1	6.4		5.5	0.8	1.4		0.7	3.5	4.4		3.6	1.2
53	0	0	161.15	29	107.333	109.333	107.333	111	57.6667	62	61.6667	60	76.6667	80	78.6667	79	67.75	70.45	71.55	71.9	26.0885	27.1282	27.5517	27.6865	69.5	70.6	71	74	102.8	105.4	105.1	105.1	0.67607	0.669829	0.675547	0.704091	4.4	4.1	4.1	4.2	1.1	1.1	0.8	1.5	2.7	2.4	2.6	2.6	1.2
54	0	0	173.25	29	117		123	126.667	60		60	60.6667	82.6667		85	85.6667	84.35	85.25	83.5	86.2	28.1021	28.4019	27.8189	28.7184	85.1	85.5	83.1	86.4	109.9	107.9	107.1	111.1	0.77434	0.7924	0.77591	0.777678	5.2	5.1	5.3	5.7	1.4	2.9	3.4	2.1	3.2	2.5	2.4	3.3	1.4
55	1	0	180.45	26	110	114	119	120	63.6667	66.6667	64.3333	62	81.3333	84.3333	85.3333	83.3333	91.05	91.3	92.65	92.1	27.9619	28.0386	28.4532	28.2843	93	93.3	95.1	93.5	106.3	106	106.9	104.3	0.874882	0.880189	0.889616	0.896453
56	1	0	182.2	26	111		111.333		61.3333		61		79.6667		79.6667		76.3	79	81.6		22.9841	23.7974	24.5807		80.2	82.8	83.8		99	101	103.8		0.810101	0.819802	0.807322
57	0	0	172.35	23	113	108.667	115	114.333	68	60	63.3333	68	85	78.3333	82.3333	85.6667	66.1	67.6	67.4	68.8	22.2525	22.7575	22.6901	23.1615	71.3	72.2	71.6	72.6	99.1	100	100	101.9	0.719475	0.722	0.716	0.712463
58	0	0	173.8	23	108.667	113.667	115.667	109.667	57.6667	64.3333	56.6667	58.6667	77.6667	83.3333	80	77.3333	73.05	71.65	71.95	71.85	24.1836	23.7201	23.8194	23.7863	76.8	75.4	75	76.4	106.2	101.9	102.5	102.5	0.723164	0.739941	0.731707	0.745366	4.9				1.2				3.1				1.2
59	1	0	179.2	29	111.667		125	117.667	67		71.6667	72.3333	83		91.6667	88.6667	78.9	79.25	77.35	78.55	24.5698	24.6788	24.0871	24.4608	85.4	85.5	85.4	86.2	100	101.5	100.5	101.4	0.854	0.842365	0.849751	0.850099	5.6	4.7	5.1	6	1.1	1.3	1.5	1.5	4.2	3.3	3.3	4.3	0.9
60	1	0	181.55	29	116	118.333	123.667	122.333	68.3333	72	72	73.3333	85.6667	90	92.3333	92.3333	77.85	75.55	73.4	73.7	23.6193	22.9214	22.2691	22.3602	83.4	80.2	80	79.2	97.3	97.6	96.9	95.8	0.857143	0.821721	0.825593	0.826722	5		5.6	4.8	1.1		1.6	1.2	3.6		3.9	3.3	0.9
61	1	0	179.25	22	116.333	119	111.333	111.333	69.3333	70.3333	67.6667	58.6667	86.3333	88.3333	84	78	62.85	62.4	60.9	64.55	19.5608	19.4208	18.9539	20.0899	68	67.3	66.8	69	89	89.8	88.3	91.5	0.764045	0.749443	0.756512	0.754098	3.5	3.5	3.7	3.9	0.4	1	0.7	0.7	1.9	1.4	2.1	2.3	1.4
62	1	0	180.75	22	125	121.667	125	124.667	70	65.6667	70.3333	68	90.3333	86	90.6667	90	63.8	64.05	63.9	65.3	19.5283	19.6048	19.5589	19.9874	67.8	69	70.4	68.6	88.8	91	92.2	88.8	0.763514	0.758242	0.763557	0.772523	4.2	3.3	3.9	3.6	0.7	0.5	0.9	0.7	2.5	1.6	2.2	2.1	1.4
63	0	0	179.1	23	98.6667	100	102.333	118.333	56.6667	57.3333	56.3333	75.3333	71.6667	74.3333	73	92.3333	64.7	65.75	64.5	67.3	20.1703	20.4977	20.108	20.9809	64.2	64.3	63.4	66.3	97.2	98.9	97.6	101.9	0.660494	0.650152	0.64959	0.650638
64	0	0	172.65	23	96.3333	100	95.3333	114	57.6667	59.6667	57.3333	70.6667	72.3333	74	71.3333	87.3333	57.05	57.9	57.15	58.25	19.1391	19.4243	19.1727	19.5417	62.1	64.1	63	67.5	94	95	92.4	97.5	0.660638	0.674737	0.681818	0.692308
65	0	0	177.95	20	117.667	115.333	114.667	101.333	71.3333	70.3333	69	56	88.6667	87.3333	85.3333	72.6667	59.5	61	58.15	59.4	18.7897	19.2634	18.3634	18.7582	69	69.6	67.1	67	94	95.1	93	93.3	0.734043	0.731861	0.721505	0.718114
66	0	0	168.35	20	116.667	120	119.667	98.6667	65.6667	67	66.3333	55.3333	84	87	86.6667	71.6667	61.1	60.4	61.05	61.5	21.5583	21.3113	21.5407	21.6995	68.5	68.5	69.1	69.2	95.2	95.8	96.4	96.1	0.719538	0.715031	0.716805	0.720083
67	0	0	170.1	26	108.667	113.333	114.333		69	69	65.3333		83	85.6667	84		64.25	60.95	63	64.45	22.2057	21.0652	21.7737	22.2748	67.1	65	66.2	69.9	93.3	95.8	96.5	98.3	0.719185	0.678497	0.68601	0.711089
68	0	0	171.5	26	100.333	102.667	94.6667	101	53.3333	63	55	59.3333	70.6667	78	70	75	55.7	53.75	53	54.6	18.9377	18.2747	18.0197	18.5637	64.7	59.6	62	65.8	89.4	87.5	86.5	89.3	0.723714	0.681143	0.716763	0.736842
[truncated: 19 more columns]
